# Supplementary material for: Prevalence and Phenotypic Antimicrobial Resistance among ESKAPE Bacteria and Enterobacterales Strains in Wild Birds
Source: Antibiotics (Basel). 2022 Dec 15;11(12):1825. doi: 10.3390/antibiotics11121825 (PMC9774818; doi:10.3390/antibiotics11121825)
Supplement: Supplementary file 1 [file antibiotics-11-01825-s001.zip]

Archive with 3 entries (3 files):
- Table S1 - Distribution and number-prevalence of isolates in bird species tested.pdf
- Table S2 ¿C Results of antibiograms.pdf
- Table S3 - Classification of analysed wild birds species.pdf
